# Supplementary material for: Phosphorylation of Jhd2 by the Ras-cAMP-PKA(Tpk2) pathway regulates histone modifications and autophagy
Source: Nat Commun. 2022 Sep 27;13:5675. doi: 10.1038/s41467-022-33423-5 (PMC9515143; doi:10.1038/s41467-022-33423-5)
Supplement: Supplementary file 4 — Supplementary Data [file 41467_2022_33423_MOESM4_ESM.zip]

Archive with 22 entries (21 files):
- Source Data for Supplementary figures/
- __MACOSX/._Source Data for Supplementary figures
- Source Data for Supplementary figures/Supplementary Figure 1.xlsx
- __MACOSX/Source Data for Supplementary figures/._Supplementary Figure 1.xlsx
- Source Data for Supplementary figures/Supplementary Figure 7.xlsx
- __MACOSX/Source Data for Supplementary figures/._Supplementary Figure 7.xlsx
- Source Data for Supplementary figures/Supplementary Figure 6.xlsx
- __MACOSX/Source Data for Supplementary figures/._Supplementary Figure 6.xlsx
- Source Data for Supplementary figures/Supplementary Figure 9.xlsx
- __MACOSX/Source Data for Supplementary figures/._Supplementary Figure 9.xlsx
- Source Data for Supplementary figures/Supplementary Figure 5.xlsx
- __MACOSX/Source Data for Supplementary figures/._Supplementary Figure 5.xlsx
- Source Data for Supplementary figures/Supplementary Figure 4.xlsx
- __MACOSX/Source Data for Supplementary figures/._Supplementary Figure 4.xlsx
- Source Data for Supplementary figures/Supplementary Figure 3.xlsx
- __MACOSX/Source Data for Supplementary figures/._Supplementary Figure 3.xlsx
- Source Data for Supplementary figures/Supplementary Figure 11.xlsx
- __MACOSX/Source Data for Supplementary figures/._Supplementary Figure 11.xlsx
- Source Data for Supplementary figures/Supplementary Figure 10.xlsx
- __MACOSX/Source Data for Supplementary figures/._Supplementary Figure 10.xlsx
- Source Data for Supplementary figures/Supplementary Figure 2.xlsx
- __MACOSX/Source Data for Supplementary figures/._Supplementary Figure 2.xlsx
