# Supplementary material for: Phosphorylation of Jhd2 by the Ras-cAMP-PKA(Tpk2) pathway regulates histone modifications and autophagy
Source: Nat Commun. 2022 Sep 27;13:5675. doi: 10.1038/s41467-022-33423-5 (PMC9515143; doi:10.1038/s41467-022-33423-5)
Supplement: Supplementary file 4 — Supplementary Data [file 41467_2022_33423_MOESM4_ESM.zip › Source Data for Supplementary figures/Supplementary Figure 1.xlsx]

## Sheet: Figure S1a
												.0..

## Sheet: Figure S1b
		H2Bub/H2B			H3R2me2a/H3
		Rep1	Rep2	Rep3	Rep1	Rep2	Rep3
	0.0005	1	1	1	1	1	1
	0.5%	1.54114	1.38857	1.9778	1.01625	0.808196	1.06269
	1%	1.81188	3.26436	4.02416	1.0068	0.983236	1.06751
	2%	2.48411	4.33153	3.57497	0.968534	0.82937	0.874233
	4%	3.88529	5.30645	5.56044	1.04688	0.917372	0.954808

## Sheet: Figure S1c
		WT				ubp8Δubp10Δ
		Rep1	Rep2	Rep3	Rep4	Rep1	Rep2	Rep3	Rep4
	0.0005	1	1	1	1	1.96198	2.0252	1.75269	1.8754
	0.5%	1.43584	1.64172	1.49774	1.3798	2.07597	2.38666	2.43626	1.82604
	2%	1.80489	2.10124	2.2062	1.61897	2.34302	2.51185	2.74877	2.57924
	4%	1.73208	2.2477	2.45157	2.7285	3.36566	3.22768	2.75007	2.72158

## Sheet: Figure S1e
	H3K4me3/H3	Rep1	Rep2	Rep3
	WT	1	1	1
	tor1Δ	1.04342	0.696636	0.956567
	tco89Δ	1.1728	0.880237	1.40124

## Sheet: Figure S1f
	H3K4me3/H3	Rep1	Rep2	Rep3
	WT	1	1	1
	tpk3Δ	1.16252	0.877829	0.88868

## Sheet: Figure S1g
	H3K4me3/H3	Rep1	Rep2	Rep3
	WT	1	1	1
	ras1Δ	0.688935	0.79034	0.833994
	ras2Δ	0.613742	0.603002	0.281455

## Sheet: Figure S1i
	H3K4me3/H3	Rep1	Rep2	Rep3
	WT	1	1	1
	hxk1Δ	0.547668	0.535252	0.643051
	hxk2Δ	0.438121	0.568723	0.406013

## Sheet: Figure S1j
	H3K4me3/H3	Rep1	Rep2	Rep3
	WT	1	1	1
	pfk1Δ	0.810496	0.805616	0.694166
	pfk2Δ	0.63157	0.783893	0.464561

## Sheet: Figure S1k
	H3K4me3/H3	Rep1	Rep2	Rep3
	WT	1	1	1
	gpr1Δ	1.46355	1.33424	1.08606
	gpa2Δ	1.34894	1.24156	0.976831
