# Supplementary material for: Phosphorylation of Jhd2 by the Ras-cAMP-PKA(Tpk2) pathway regulates histone modifications and autophagy
Source: Nat Commun. 2022 Sep 27;13:5675. doi: 10.1038/s41467-022-33423-5 (PMC9515143; doi:10.1038/s41467-022-33423-5)
Supplement: Supplementary file 4 — Supplementary Data [file 41467_2022_33423_MOESM4_ESM.zip › Source Data for Supplementary figures/Supplementary Figure 7.xlsx]

## Sheet: Figure S7a
	H3K4me3/H3	Rep1	Rep2	Rep3
	WT	1	1	1
	pde1Δ	2.58386	3.00413	1.77452
	pde2Δ	2.84565	3.08109	2.35224

## Sheet: Figure S7b
	H3K14ac/H3	Rep1	Rep2	Rep3	Rep4
	WT	1	1	1	1
	tpk1Δ	0.57814	0.63625	0.76853	0.88284
	tpk2Δ	0.40721	0.61622	0.58833	0.51212
	tpk1Δtpk2Δ	0.4477	0.44588	0.39667	0.21925

## Sheet: Figure S7c
	H3K14ac/H3	Rep1	Rep2	Rep3	Rep4
	WT	1	1	1	1
	tpk2Δ	0.46626	0.49556	0.47081	0.512216
	jhd2Δ	0.98595	0.90569	1.33709	1.21054
	tpk2Δjhd2Δ	1.31856	1.01392	1.22888	1.37056

## Sheet: Figure S7d
	H3K4me3/H3	Rep1	Rep2	Rep3
	WT	1	1	1
	Jhd2-S321A	0.337566	0.83796	0.39703
	Jhd2-S340A	0.530402	0.79466	0.38634
	Jhd2-S321A,S340A	0.426626	0.47355	0.58448

## Sheet: Figure S7e
		WT Jhd2			Jhd2-S321A,S340A
	Primers	REP 1	REP 2	REP 3	REP 1	REP 2	REP 3
	JHD2	1	1	1	1.03064	0.972221	1.11845
	GCN5	1	1	1	1.1147	0.957802	0.917341
	RPD3	1	1	1	1.16693	0.775409	0.874365
	SAS3	1	1	1	1.21616	0.999742	0.996221

## Sheet: Figure S7i
	EGR28	WT			Jhd2-S321A,S340A
		REP 1	REP 2	REP 3	REP 1	REP 2	REP 3
	WT	1	1	1	1.72909	1.73492	1.85889
	pho23Δ	1.37981	0.925125	1.11245	1.89557	2.76161	1.55045
	rxt1Δ	0.791449	1.07808	0.850854	2.97601	1.8295	1.99876
	NCS2	WT			Jhd2-S321A,S340A
		REP 1	REP 2	REP 3	REP 1	REP 2	REP 3
	WT	1	1	1	1.49883	1.92539	1.28703
	pho23Δ	1.07226	1.26934	1.07693	2.39746	2.03236	1.42488
	rxt1Δ	1.12806	1.16348	1.04985	1.7247	2.31706	1.7746
