# Supplementary material for: Phosphorylation of Jhd2 by the Ras-cAMP-PKA(Tpk2) pathway regulates histone modifications and autophagy
Source: Nat Commun. 2022 Sep 27;13:5675. doi: 10.1038/s41467-022-33423-5 (PMC9515143; doi:10.1038/s41467-022-33423-5)
Supplement: Supplementary file 4 — Supplementary Data [file 41467_2022_33423_MOESM4_ESM.zip › Source Data for Supplementary figures/Supplementary Figure 6.xlsx]

## Sheet: Fugure S6a
	JHD2 mRNA levels	Rep1	Rep2	Rep3	Rep4
	WT	1	1	1	1
	Jhd2-S321A,S340A	1.14736	1.05598	0.791505	1.07314
	tpk2Δ	1.03064	0.972221	0.793275	1.11845

## Sheet: Figure S6b
			26℃			30℃
			Rep1	Rep2	Rep3	Rep1	Rep2	Rep3
		WT	1	1	1	0.97585	1.09575	1.1506
		cim3-1	0.921329	1.14227	1.14191	1.7215	1.90702	1.90623
