# Supplementary material for: Phosphorylation of Jhd2 by the Ras-cAMP-PKA(Tpk2) pathway regulates histone modifications and autophagy
Source: Nat Commun. 2022 Sep 27;13:5675. doi: 10.1038/s41467-022-33423-5 (PMC9515143; doi:10.1038/s41467-022-33423-5)
Supplement: Supplementary file 4 — Supplementary Data [file 41467_2022_33423_MOESM4_ESM.zip › Source Data for Supplementary figures/Supplementary Figure 9.xlsx]

## Sheet: Figure S9d
	ATG9	WT			Jhd2-S321A,S340A
		REP 1	REP 2	REP 3	REP 1	REP 2	REP 3
	WT	1	1	1	1.52163	1.73436	1.23542
	pho23Δ	1.02537	0.797284	0.895166	1.35847	1.68424	1.41833
	rxt1Δ	1.07891	0.853921	0.9193	1.90708	1.77564	1.44433
	ATG39	WT			Jhd2-S321A,S340A
		REP 1	REP 2	REP 3	REP 1	REP 2	REP 3
	WT	1	1	1	1.62762	2.33605	1.65436
	pho23Δ	0.68312	0.97723	1.11669	2.1258	2.46881	1.48523
	rxt1Δ	0.95029	0.81429	0.86249	2.02788	1.96332	1.47952

## Sheet: Figure S9e
		WT				tpk1Δ			tpk3Δ
	Primers	REP 1	REP 2	REP 3	REP 4	REP 1	REP 2	REP 3	REP 1	REP 2	REP 3
	ATG9	1	1	1	1	0.968456	0.928146	0.874311	1.01425	1.20378	0.913603
	ATG32	1	1	1	1	0.917076	0.968401	0.950779	0.704474	1.05497	0.733992
	ATG39	1	1	1	1	0.90485	0.860817	0.983502	1.32934	1.2322	1.0785

## Sheet: Figure S9f
		WT			Jhd2-S321A,S340A			pho23Δ			rpd3Δ
	Primers	REP 1	REP 2	REP 3	REP 1	REP 2	REP 3	REP 1	REP 2	REP 3	REP 1	REP 2	REP 3
	ATG9	1	1	1	0.280769	0.437063	0.786779	0.875785	1.09306	1.39383	2.55575	2.02401	3.22655
	ATG39	1	1	1	0.563555	0.492685	0.435937	0.577996	1.16233	0.963299	2.44741	2.6843	1.54948

## Sheet: Figure S9g
	Free GFP/GFP-Atg8	REP 1	REP 2	REP 3
	WT	1	1	1
	tpk2Δ	0.382917	0.267215	0.423457
	Jhd2-S321A,S340A	0.710479	0.431146	0.515482
