# Supplementary material for: Phosphorylation of Jhd2 by the Ras-cAMP-PKA(Tpk2) pathway regulates histone modifications and autophagy
Source: Nat Commun. 2022 Sep 27;13:5675. doi: 10.1038/s41467-022-33423-5 (PMC9515143; doi:10.1038/s41467-022-33423-5)
Supplement: Supplementary file 4 — Supplementary Data [file 41467_2022_33423_MOESM4_ESM.zip › Source Data for Supplementary figures/Supplementary Figure 4.xlsx]

## Sheet: Figure S4d
		Rep1	Rep2	Rep3
	WT	1	1	1
	Jhd2-S321A,S340A	0.60817	0.571038	0.556105
	tpk2Δ	0.463869	0.500319	0.448231
	tpk2ΔJhd2-S321A,S340A	0.48915	0.564117	0.5543
