# Supplementary material for: Phosphorylation of Jhd2 by the Ras-cAMP-PKA(Tpk2) pathway regulates histone modifications and autophagy
Source: Nat Commun. 2022 Sep 27;13:5675. doi: 10.1038/s41467-022-33423-5 (PMC9515143; doi:10.1038/s41467-022-33423-5)
Supplement: Supplementary file 4 — Supplementary Data [file 41467_2022_33423_MOESM4_ESM.zip › Source Data for Supplementary figures/Supplementary Figure 11.xlsx]

## Sheet: Figure S11b
		0.05% Glucose			0.5% Glucose			2% Glucose
		Rep1	Rep2	Rep3	Rep1	Rep2	Rep3	Rep1	Rep2	Rep3
	Bcy1	1	1	1	0.831067	0.721316	1.19118	1.05886	0.863303	0.976978	The ratio of Bcy1/GAPDH was quantified alone not with Tpk1,Tpk2 and Tpk3. So it is normalized to Bcy1/GAPDH at 0.05% glucose.
	Tpk1	1	1	1	1	1	1	1	1	1	The ratio of Tpk2/GAPDH and Tpk3/GAPDH ware normalized to Tpk1/GAPDH. So Tpk1/GAPDH at 0.05% glucose, 0.5 glucose and 2% glucose were all set at 1.
	Tpk2	1.62652	1.61611	1.72767	1.36314	1.71227	1.41608	1.49165	1.63352	1.41894
	Tpk3	0.426323	0.143905	0.244698	0.433163	0.349232	0.164111	0.564997	0.180938	0.207517

## Sheet: Figure S11c
\
