# Supplementary material for: Phosphorylation of Jhd2 by the Ras-cAMP-PKA(Tpk2) pathway regulates histone modifications and autophagy
Source: Nat Commun. 2022 Sep 27;13:5675. doi: 10.1038/s41467-022-33423-5 (PMC9515143; doi:10.1038/s41467-022-33423-5)
Supplement: Supplementary file 4 — Supplementary Data [file 41467_2022_33423_MOESM4_ESM.zip › Source Data for Supplementary figures/Supplementary Figure 10.xlsx]

## Sheet: Figure S10a
		SD-C 0h			SD-C 2h
		REP 1	REP 2	REP 3	REP 1	REP 2	REP 3
	WT	28	34	44	61	60	68
	Jhd2-S321A,S340A	24	25	29	49	36	40
	tpk2∆	33	20	26	38	37	43

## Sheet: Figure S10b
		WT SD-C 0h			Jhd2-S321A,S340A SD-C 0h			WT SD-C 2h			Jhd2-S321A,S340A SD-C 2h
	Primers	REP 1	REP 2	REP 3	REP 1	REP 2	REP 3	REP 1	REP 2	REP 3	REP 1	REP 2	REP 3
	ATG9	1	1	1	0.688292	0.621503	0.632918	6.12051	6.63766	5.99433	3.50308	3.82644	3.7489
	ATG32	1	1	1	0.56516	0.513251	0.587029	6.54027	6.15443	5.96999	3.77574	3.30438	3.6261
	ATG39	1	1	1	0.744585	0.715613	0.712224	15.1675	12.3799	9.2823	7.57333	7.19028	7.22656
	PYK1	1	1	1	1.03075	0.845958	0.991812	0.8874	1.09559	0.925258	0.865059	0.993509	0.876714
		WT SD-C 0h			tpk2Δ SD-C 0h			WT SD-C 2h			tpk2Δ SD-C 2h
	Primers	REP 1	REP 2	REP 3	REP 1	REP 2	REP 3	REP 1	REP 2	REP 3	REP 1	REP 2	REP 3
	ATG9	1	1	1	0.582605	0.597167	0.381811	10.4523	10.0283	11.6139	6.34443	5.0814	5.66315
	ATG32	1	1	1	0.570475	0.715835	0.605774	15.4283	14.069	13.4059	9.75328	6.02351	6.71902
	ATG39	1	1	1	0.627565	0.888031	0.531105	36.6541	24.4337	26.5537	13.3786	11.184	17.9471
	PYK1	1	1	1	1.13198	0.90849	1.04627	0.839339	1.14867	1.05368	0.855556	1.02585	1.00176
