# Supplementary material for: Phosphorylation of Jhd2 by the Ras-cAMP-PKA(Tpk2) pathway regulates histone modifications and autophagy
Source: Nat Commun. 2022 Sep 27;13:5675. doi: 10.1038/s41467-022-33423-5 (PMC9515143; doi:10.1038/s41467-022-33423-5)
Supplement: Supplementary file 4 — Supplementary Data [file 41467_2022_33423_MOESM4_ESM.zip › Source Data for Supplementary figures/Supplementary Figure 2.xlsx]

## Sheet: Figure S2b
		WT			tpk2Δ
		Rep1	Rep2	Rep3	Rep1	Rep2	Rep3
	SAM	1	1	1	0.927492	0.876505	1.14421

## Sheet: Figure S2c
								,
