# Supplementary material for: Phosphorylation of Jhd2 by the Ras-cAMP-PKA(Tpk2) pathway regulates histone modifications and autophagy
Source: Nat Commun. 2022 Sep 27;13:5675. doi: 10.1038/s41467-022-33423-5 (PMC9515143; doi:10.1038/s41467-022-33423-5)
Supplement: Supplementary file 5 — Source Data [file 41467_2022_33423_MOESM5_ESM.zip]

Archive with 16 entries (15 files):
- Source Data for Main figures/
- __MACOSX/._Source Data for Main figures
- Source Data for Main figures/Figure 4-raw data.xlsx
- __MACOSX/Source Data for Main figures/._Figure 4-raw data.xlsx
- Source Data for Main figures/Figure 3-raw data.xlsx
- __MACOSX/Source Data for Main figures/._Figure 3-raw data.xlsx
- Source Data for Main figures/Figure 7-raw data.xlsx
- __MACOSX/Source Data for Main figures/._Figure 7-raw data.xlsx
- Source Data for Main figures/Figure 6-raw data.xlsx
- __MACOSX/Source Data for Main figures/._Figure 6-raw data.xlsx
- Source Data for Main figures/Figure 2-raw data.xlsx
- __MACOSX/Source Data for Main figures/._Figure 2-raw data.xlsx
- Source Data for Main figures/Figure 5-raw data.xlsx
- __MACOSX/Source Data for Main figures/._Figure 5-raw data.xlsx
- Source Data for Main figures/Figure 1-raw data.xlsx
- __MACOSX/Source Data for Main figures/._Figure 1-raw data.xlsx
