# Supplementary material for: Phosphorylation of Jhd2 by the Ras-cAMP-PKA(Tpk2) pathway regulates histone modifications and autophagy
Source: Nat Commun. 2022 Sep 27;13:5675. doi: 10.1038/s41467-022-33423-5 (PMC9515143; doi:10.1038/s41467-022-33423-5)
Supplement: Supplementary file 5 — Source Data [file 41467_2022_33423_MOESM5_ESM.zip › Source Data for Main figures/Figure 4-raw data.xlsx]

## Sheet: Figure 4e
		WT Jhd2			Jhd2-S321A,S340A
		Rep1	Rep2	Rep3	Rep1	Rep2	Rep3
	Total	100	100	100	165	127	139
	Cyto	20	16	21	23	21	29
	Chromatin	73	36	38	142	100	121

## Sheet: Figure 4o
		WT			Jhd2-S321A,S340A			tpk2Δ
	Primers	REP 1	REP 2	REP 3	REP 1	REP 2	REP 3	REP 1	REP 2	REP 3
	MPO1	1	1	1	1.8287	2.3308	2.5365	1.92164	1.66898	1.99579
	PMA1	1	1	1	4.4295	4.77884	4.76544	4.86079	2.03048	5.95774
	YEF3	1	1	1	4.60121	4.50655	7.0637	3.5382	2.6436	2.51527
	PYK1	1	1	1	0.880012	1.03696	1.02115	0.826569	0.941517	1.12546

## Sheet: Figure 4p
		WT			Jhd2-S321A,S340A			tpk2Δ
	Primers	REP 1	REP 2	REP 3	REP 1	REP 2	REP 3	REP 1	REP 2	REP 3
	MPO1	1	1	1	0.28374	0.643588	0.31735	0.616143	0.504584	0.386299
	PMA1	1	1	1	0.283704	0.316035	0.363668	0.112598	0.0859893	0.210619
	YEF3	1	1	1	0.21307	0.357273	0.29844	0.251848	0.265457	0.401135
	PYK1	1	1	1	0.722214	0.932754	1.11845	1.0827	0.891505	1.00314
