# Supplementary material for: Phosphorylation of Jhd2 by the Ras-cAMP-PKA(Tpk2) pathway regulates histone modifications and autophagy
Source: Nat Commun. 2022 Sep 27;13:5675. doi: 10.1038/s41467-022-33423-5 (PMC9515143; doi:10.1038/s41467-022-33423-5)
Supplement: Supplementary file 5 — Source Data [file 41467_2022_33423_MOESM5_ESM.zip › Source Data for Main figures/Figure 3-raw data.xlsx]

## Sheet: Figure 3a
	H3K4me3/H3	Rep1	Rep2	Rep3
	WT	1	1	1
	Jhd2-S321A	0.848426	0.895331	0.714549
	Jhd2-S340A	0.610009	0.713065	0.510691
	Jhd2-S321A,S340A	0.643671	0.368808	0.573917
	H3K4me3/H3	Rep1	Rep2	Rep3
	WT	1	1	1
	Jhd2-S321D	1.65286	1.20871	1.1143
	Jhd2-S340D	1.50279	1.30384	1.40815
	Jhd2-S321D,S340D	1.94303	1.57555	1.60277

## Sheet: Figure 3b
	H3K4me3/H3	Rep1	Rep2	Rep3
	WT	1	1	1
	Jhd2-S321A,S340A	0.541006	0.724247	0.523366
	Jhd2-S321D,S340D	1.47314	1.3684	1.67904
	tpk2Δ	0.395371	0.636949	0.349841
	tpk2ΔJhd2-S321A,S340A	0.47489	0.71806	0.401387
	tpk2ΔJhd2-S321D,S340D	1.3396	1.96496	1.37705
