# Supplementary material for: Phosphorylation of Jhd2 by the Ras-cAMP-PKA(Tpk2) pathway regulates histone modifications and autophagy
Source: Nat Commun. 2022 Sep 27;13:5675. doi: 10.1038/s41467-022-33423-5 (PMC9515143; doi:10.1038/s41467-022-33423-5)
Supplement: Supplementary file 5 — Source Data [file 41467_2022_33423_MOESM5_ESM.zip › Source Data for Main figures/Figure 7-raw data.xlsx]

## Sheet: Figure 7c
	WT
	Days	1	3	5	7	9	11	13	15	17	19	21	23	25	27	29	31
	rep1	100	84	75	62	55	46	48	49	33	32	31	26	13	10	6	5
	rep2	100	85	79	68	66	55	46	51	37	36	34	29	25	22	9	4
	rep3	100	93	91	78	74	68	55	60	63	44	34	43	27	23	13	6
	Jhd2-S321A,S340A
	Days	1	3	5	7	9	11	13	15	17	19	21	23	25	27	29	31
	rep1	100	96	76	66	60	55	46	50	39	32	28	20	17	13	7	5
	rep2	100	87	58	48	44	49	36	40	28	26	18	12	16	13	5	4
	rep3	100	81	62	54	48	41	37	45	31	35	28	17	13	18	7	2
	tpk2Δ
	Days	1	3	5	7	9	11	13	15	17	19	21	23	25	27	29	31
	rep1	100	76	54	43	39	39	39	39	36	19	20	11	9	8	5	3
	rep2	100	84	59	45	44	48	35	29	25	24	20	24	15	16	3	1
	rep3	100	67	48	38	35	23	32	25	15	9	11	10	8	10	3	2
		It‘s normal to get the same numbers in life span assay.

## Sheet: Figure 7g
	Jhd2 ChIP-qPCR
		WT			Jhd2-S321A,S340A			tpk2Δ
	Primers	REP 1	REP 2	REP 3	REP 1	REP 2	REP 3	REP 1	REP 2	REP 3
	ATG9	1	1	1	2.03182	1.85107	2.48505	3.33281	2.35073	3.06793
	ATG32	1	1	1	2.65704	1.73488	2.50164	3.27087	2.89575	3.04657
	ATG39	1	1	1	2.38186	1.36554	1.92598	1.84633	2.59212	1.79169
	PYK1	1	1	1	1.07789	0.944166	0.987191	1.13426	0.707753	0.950235
	Rpd3 ChIP-qPCR
		WT			Jhd2-S321A,S340A			tpk2Δ
	Primers	REP 1	REP 2	REP 3	REP 1	REP 2	REP 3	REP 1	REP 2	REP 3
	ATG9	1	1	1	1.43038	1.81052	1.65148	2.04196	2.77807	1.70459
	ATG32	1	1	1	1.98027	2.11432	1.71894	1.68457	2.00401	2.86294
	ATG39	1	1	1	3.9737	3.28157	2.04991	1.79102	2.69698	2.00863
	PYK1	1	1	1	1.23298	1.10511	1.02707	1.31035	1.02181	1.15025

## Sheet: Figure 7h
		WT				Jhd2-S321A,S340A			tpk2Δ				rpd3Δ				rpd3Δ Jhd2-S321A,S340A			rpd3Δtpk2Δ
	Primers	REP 1	REP 2	REP 3	REP 4	REP 1	REP 2	REP 3	REP 1	REP 2	REP 3	REP 4	REP 1	REP 2	REP 3	REP 4	REP 1	REP 2	REP 3	REP 1	REP 2	REP 3	REP 4
	ATG9	1	1	1	1	0.58741	0.69507	0.795526	0.621878	0.552183	0.55813	0.585087	2.68801	2.27171	2.0737	2.63616	1.65659	1.90491	1.55678	1.46145	1.40887	1.6581	1.42862
	ATG32	1	1	1	1	0.77918	0.596187	0.821309	0.680279	0.78293	0.788453	0.741729	2.76531	2.28062	2.25047	2.03314	1.8276	1.80726	1.48153	1.63992	1.63953	1.88582	1.80907
	ATG39	1	1	1		0.72879	0.55933	0.714148	0.700287		0.612488	0.659022	1.68985	1.88439	1.87641		1.17432	1.45788	1.29067	1.20429	1.40937	1.12413
	PYK1	1	1	1	1	1.36488	1.05979	0.999758	1.15819	0.976117	0.875246	1.06063	0.74862	1.15498	1.20975	0.840051	1.3833	1.26662	1.03383	1.19692	0.843279	1.34545	0.971295

## Sheet: Figure 7i
	Free GFP/GFP-Atg8	REP 1	REP 2	REP 3	REP 4
	WT	1	1	1	1
	Jhd2-S321A,S340A	0.56378	0.305902	0.54508	0.448077
	tpk2Δ	0.363643	0.252865	0.359349	0.390189
	rpd3Δ	1.27823	1.11687	1.39212	1.31874
	rpd3Δ Jhd2-S321A,S340A	0.92272	0.933255	1.17682	1.11958
	rpd3Δtpk2Δ	0.950593	1.03512	1.15191	1.03771

## Sheet: Figure 7j
		REP 1	REP 2	REP 3
	WT	33	33	44
	Jhd2-S321A,S340A	24	25	29
	tpk2∆	28	20	26
	rpd3Δ	55	60	52
	rpd3Δ Jhd2-S321A,S340A	45	43	48
	rpd3Δ tpk2∆	46	42	40
	It‘s normal to get the same numbers in calculating the autophagic cells.
