# Supplementary material for: Phosphorylation of Jhd2 by the Ras-cAMP-PKA(Tpk2) pathway regulates histone modifications and autophagy
Source: Nat Commun. 2022 Sep 27;13:5675. doi: 10.1038/s41467-022-33423-5 (PMC9515143; doi:10.1038/s41467-022-33423-5)
Supplement: Supplementary file 5 — Source Data [file 41467_2022_33423_MOESM5_ESM.zip › Source Data for Main figures/Figure 6-raw data.xlsx]

## Sheet: Figure 6o
		WT			Jhd2-S321A,S340A			tpk2Δ
	Primers	REP 1	REP 2	REP 3	REP 1	REP 2	REP 3	REP 1	REP 2	REP 3
	NCS2	1	1	1	3.31594	4.60396	2.16352	2.57359	1.46523	2.00882
	EGR28	1	1	1	3.17707	3.80903	3.95247	2.16112	2.7656	1.56258
