# Supplementary material for: Phosphorylation of Jhd2 by the Ras-cAMP-PKA(Tpk2) pathway regulates histone modifications and autophagy
Source: Nat Commun. 2022 Sep 27;13:5675. doi: 10.1038/s41467-022-33423-5 (PMC9515143; doi:10.1038/s41467-022-33423-5)
Supplement: Supplementary file 5 — Source Data [file 41467_2022_33423_MOESM5_ESM.zip › Source Data for Main figures/Figure 2-raw data.xlsx]

## Sheet: Figure 2c
	H3K4me3/H3	Rep1	Rep2	Rep3	Rep4
	WT	1	1	1	1
	tpk2Δ	0.756266	0.588675	0.783189	0.815803
	jhd2Δ	1.24065	1.75685	1.51202	1.09096
	jhd2Δtpk2Δ	1.55801	1.22957	1.70389	1.29391
