# Supplementary material for: Phosphorylation of Jhd2 by the Ras-cAMP-PKA(Tpk2) pathway regulates histone modifications and autophagy
Source: Nat Commun. 2022 Sep 27;13:5675. doi: 10.1038/s41467-022-33423-5 (PMC9515143; doi:10.1038/s41467-022-33423-5)
Supplement: Supplementary file 5 — Source Data [file 41467_2022_33423_MOESM5_ESM.zip › Source Data for Main figures/Figure 5-raw data.xlsx]

## Sheet: Figure 5a
	Jhd2/GAPDH	Rep1	Rep2	Rep3	Rep4
	WT	1	1	1	1
	Jhd2-S321A,S340A	1.45937	1.61934	1.21552	1.53649
	tpk2Δ	1.37666	1.6113	1.53629

## Sheet: Figure 5b-left
	Jhd2/GAPDH	WT			Jhd2-S321A,S340A
		rep1	rep2	rep3	rep1	rep2	rep3
	0 min	1	1	1	1	1	1
	30 min	0.869973	0.54881	0.506305	1.06735	1.05058	1.14932
	60 min	0.654841	0.274031	0.366923	1.27314	1.12576	0.847849
	90 min	0.56649	0.23984	0.420634	1.13607	1.27037	1.00718

## Sheet: Figure 5b-right
	Jhd2/GAPDH	WT				tpk2Δ
		rep1	rep2	rep3	rep4	rep1	rep2	rep3	rep4
	0 min	1	1	1	1	1	1	1	1
	30 min	0.808916	0.746936	0.862553	0.534558	0.864228	0.754488	0.810558	0.856636
	60 min	0.707579	0.674294	0.655628	0.354108	0.901409	0.833608	0.754619	0.834173
	90 min	0.551962	0.456043	0.581891	0.304642	0.756201	0.689692	0.63272	0.810708

## Sheet: Figure 5c
	Jhd2/GAPDH	Rep1	Rep2	Rep3	Rep4
	WT	1	1	1	1
	WT +MG132	1.23336	1.39647	1.45141	1.13506
	Jhd2-S321A,S340A	1.64948	1.6488	1.95118	1.51305
	Jhd2-S321A,S340A +MG132	1.2682	1.45075	2.13109	2.10388

## Sheet: Figure 5d
	Jhd2/GAPDH	Rep1	Rep2	Rep3
	WT	1	1	1
	cim3-1	1.75635	1.4705	1.49843
	Jhd2-S321A,S340A	1.84024	1.48561	1.53842
	cim3-1 Jhd2-S321A,S340A	1.70109	1.6515	1.75778

## Sheet: Figure 5f
	Jhd2/GAPDH	Rep1	Rep2	Rep3		H3K4me3/H3	Rep1	Rep2	Rep3
	WT	1	1	1		WT	1	1	1
	Jhd2-S321A,S340A	1.80624	2.82648	1.93724		Jhd2-S321A,S340A	0.444187	0.530964	0.683252
	tpk2Δ	1.99306	2.48646	1.50553		tpk2Δ	0.444138	0.44642	0.526766
	not4Δ	2.65454	2.20163	1.61258		not4Δ	0.203942	0.180143	0.237577
	not4Δ Jhd2-S321A,S340A	1.88478	2.3858	1.50685		not4Δ Jhd2-S321A,S340A	0.189019	0.266273	0.338953
	tpk2Δnot4Δ	2.1411	2.40411	2.08524		tpk2Δnot4Δ	0.159793	0.36985	0.311193
