# Supplementary material for: Phosphorylation of Jhd2 by the Ras-cAMP-PKA(Tpk2) pathway regulates histone modifications and autophagy
Source: Nat Commun. 2022 Sep 27;13:5675. doi: 10.1038/s41467-022-33423-5 (PMC9515143; doi:10.1038/s41467-022-33423-5)
Supplement: Supplementary file 5 — Source Data [file 41467_2022_33423_MOESM5_ESM.zip › Source Data for Main figures/Figure 1-raw data.xlsx]

## Sheet: Figure 1d
	H3K4me3/H3	Rep1	Rep2	Rep3
	WT	1	1	1
	snf1Δ	1.07662	1.01392	0.818783
	sch9Δ	0.951196	0.866784	0.923621
	tor1Δ	0.912126	0.954038	0.800017
	ras2Δ	0.659903	0.79897	0.497214
	tpk2Δ	0.573436	0.436475	0.511183

## Sheet: Figure 1e
	H3K4me3/H3	Rep1	Rep2	Rep3
	WT	1	1	1
	tpk1∆	0.858139	0.715304	0.841705
	tpk2∆	0.56863	0.536898	0.586606
	tpk1∆tpk2∆	0.535109	0.473074	0.57234

## Sheet: Figure 1h
	H3K4me3/H3	Rep1	Rep2	Rep3	Rep4	Rep5	Rep6
	WT	1	1	1	1	1
	pde1∆	1.29366	1.5145	1.23162	1.58433	1.26947
	pde2∆	1.51289	2.19724	1.64755	1.48808	1.70226	1.56288

## Sheet: Figure 1i
	H3K4me3/H3	Rep1	Rep2	Rep3	Rep4
	WT	1	1	1	1
	ras2∆	0.697078	0.712598	0.601528	0.60782
	gpa2∆	0.912265	1.00307	0.989831	0.825863
